# Supplementary material for: Few-Shot Learning Enables Population-Scale Analysis of Leaf Traits in Populus trichocarpa
Source: Plant Phenomics. 2023 Jul 28;5:0072. doi: 10.34133/plantphenomics.0072 (PMC10380552; doi:10.34133/plantphenomics.0072)
Supplement: Supplementary 1 — Figs. S1 and S2 Tables S1 to S3 Movies S1 and S2 [file plantphenomics.0072.f1.zip]

Archive with 3 entries (3 files):
- grower.mov
- tracer.mov
- SM.pdf
